# Supplementary material for: Steroid receptor coactivator 3 (SRC-3/AIB1) is enriched and functional in mouse and human Tregs
Source: Sci Rep. 2021 Feb 9;11:3441. doi: 10.1038/s41598-021-82945-3 (PMC7873281; doi:10.1038/s41598-021-82945-3)
Supplement: Supplementary file 2 — Supplementary Information 2. [file 41598_2021_82945_MOESM2_ESM.xlsx]

## Sheet: qPCR Primers
	Transcript primers	Sense	Antisense	Chemistry
	18s	TCCGATAACGAACGAGACTC	CAGGGACTTAATCAACGCAA	SYBR
	SRC-3	CAGCCCCAGCAGGGTTTT	ATAGCCACCCTCTGTTGTCGG	SYBR
	FOXP3	CTTCCTTGAACCCCATGC	GAGGGTGCCACCATGACTA	SYBR
	CD25	ACGGGAAGACAAGGTGGAC	TGCCTGAGGCTTCTCTTCA	SYBR

## Sheet: Antibodies
Immunoblotting	Source	Catalog #	Dilution
β-actin	Millipore	MAB1501R	1:10,000
SRC-3	BD	611105	1:1000

## Sheet: Reagents
	siRNA	Vendor	Catalog #	Sequence (sense)	Sequence (antisense)
	SRC3	Life technologies	Custom	AGACUCCUUAGGACCGCUU	AGACUCCUUAGGACCGCUU
	Control	Life technologies	NT2	proprietary
	NCOA3	Ambion by life technologies	4390826	GGGUUUUAUUGCGACCAAtt	UUGGUCGCAAUAAAAGCCCag
	NCOA3	Ambion by life technologies	4390829	AGACUCCUUAGGACCGCUUtt	AAGCGGUCCUAAGGAGUCUtt
	shRNA Target	shRNA Vector Backbone		Target Sequence
	pLL-shSRC-3-4948	LentiLox 3.7		TGACCCTTTGTCCAGTGGAAT
	pLL-shSRC-3-5059	LentiLox 3.7		TGCCATTCATGTCCTGTAAT
	pLL-shSRC-3-6007	LentiLox 3.7		GACCTGAATCCCATATTGA
	PAGE and blotting
	4-12% Bis-Tris SDS PAGE gel	Life Technologies	NP0336
	MOPS SDS running buffer	Life Technologies	NP0001
	Transfer buffer	Life Technologies	NP0006
	Methanol	EMD	UN1230
	Nitrocellulose	Maine Manufacturing, LLC	1212602
	Enhanced Chemiluminescence (ECL)	Pierce	32106
	WestFemto SuperSignal	Pierce	34095
	Autoradiography film	Denville Scientific	E3018
	qPCR
	SYBR mastermix	Life Technologies	4309155
	Taqman mastermix	Life Technologies	4440040
	MicroAmp Fast Optical 96-well plates	Life Technologies	4346906
	MicroAmp Optical Adhesive Film	Life Technologies	4311971
	TRIzol Reagent	Ambion by Life technologies	15596018
	Luciferase assay
	Luciferase assay substrate	Promega	E151A
	Luciferase assay buffer	Promega	E152A
	Reporter lysis buffer	Promega	E397A
	CTV staining and Co-culture
	CellTrace Violet Cell Proliferation Kit	Invitrogen	C34557
	96 well U bottom plates	Olympus plastics	25-224
	Tritiated thymidine incorporation
	MicroBeta TriLux (1450 LSC & Luminescence Counter)	Perkin Elmer precisely	1450-021
	Printed Filtermat A (for use with 1450 MicroBeta)	Perkin Elmer	1450-421
	Induction of Tregs
	Mouse Anti-Human IL-12	PeproTech Inc	500-M12-500UG
	Mouse Anti-Human IL-4	PeproTech Inc	500-M04-500UG
	Mouse Anti-Human IFN-𝛄	PeproTech Inc	100-21C-10UG
	Human TGF-β	PeproTech Inc
	PE mouse anti-human CD25	BD Biosciences	555432
	Anti Human Foxp3	Ebioscience by Thermo Fischer	17477642
	APC-H7 Mouse-Human CD4	BD Biosciences	560158
	Transfection and Transduction
	lipofectamine 2000	Thermo Fischer	11668019
	Opti-MEM Reduced serum medium	Gibco	31985070
	PEG it Virus precipitation	System biosciences	LV810A-1
	Polybrene transfection reagent	Millipore	TR-1003-G
	2'-Deoxyadeosine monohydrate	Sigma-Aldrich	16373-93-6
	2'deoxycytidine hydrochloride	Sigma-Aldrich	3992-42-5
	2'Deoxyguanosine monohydrate	Sigma-Aldrich	312693-72-4
	Thymidine	Sigma-Aldrich	50-89-5
	Flow cytometry
	Sodium Pyruvate (100mM)	Gibco by life technologies	111360-070
	lectin From phaseolus vulgaris (red kidney bean)	Sigma-Aldrich	61764 -5MG
	Immunocult Human CD3/CD28 Tcell activator	Stemcell	10971
	EasySep Human resting CD4+ Tcell isolation kit	Stemcell	17922
	RosetteSep Human CD4+ T cell enrishment cocktail	Stemcell	15022
	CD25+ MicroBeads ll Human	Miltenyi Biotec	130092983
	Foxp3 Staining Buffer set	Miltenyi Biotec	130-093-142
	Nitrocellulose membranes 0.45 µm	Bio-rad	1620115
	Sytox AADvanced ready flow	Invitrogen	R37173
	Cell culture media and PBS
	DMEM	Life Technologies	11965-092
	DMEM without phenol red	Life Technologies	31053-028
	DPBS	Life Technologies	14190-136
	0.25% Trypsin-EDTA	Life Technologies	25200-56
	Fetal Bovine Serum (FBS)	Sigma	F2442
	RPMI 1640	Gibco	11875-093
	Human rIL-2	NIH AIDS Research & Reference reagent program	136
	Anti Anti (100x)	Gibco	15240-062
	Chemicals
	DMSO	Sigma Aldrich	472301
	SI-2	In- house synthesis (Wang lab)
